# Supplementary material for: Cryptolepine Suppresses Colorectal Cancer Cell Proliferation, Stemness, and Metastatic Processes by Inhibiting WNT/β-Catenin Signaling
Source: Pharmaceuticals (Basel). 2023 Jul 19;16(7):1026. doi: 10.3390/ph16071026 (PMC10383422; doi:10.3390/ph16071026)
Supplement: Supplementary file 1 [file pharmaceuticals-16-01026-s001.zip]

Archive with 1 entries (1 files):
- pharmaceuticals-2454534-supplementary.pdf
